# Supplementary material for: Assessment of Marine Gill Disease in Farmed Atlantic Salmon (Salmo salar) in Chile Using a Novel Total Gross Gill Scoring System: A Case Study
Source: Microorganisms. 2021 Dec 16;9(12):2605. doi: 10.3390/microorganisms9122605 (PMC8706402; doi:10.3390/microorganisms9122605)
Supplement: Supplementary file 1 [file microorganisms-09-02605-s001.zip]

Archive with 1 entries (1 files):
- microorganisms-1441938-supplementary.xlsx
