# Supplementary material for: Assessment of Marine Gill Disease in Farmed Atlantic Salmon (Salmo salar) in Chile Using a Novel Total Gross Gill Scoring System: A Case Study
Source: Microorganisms. 2021 Dec 16;9(12):2605. doi: 10.3390/microorganisms9122605 (PMC8706402; doi:10.3390/microorganisms9122605)
Supplement: Supplementary file 1 [file microorganisms-09-02605-s001.zip › microorganisms-1441938-supplementary.xlsx]

## Sheet: Sheet1
Sample id	AGD left	AGD right	PGD left	PGD right	Total gross gill scores	N. perurans	B. cysticola	Ca. Piscichlamydia salmonis	Tenacibaculum	Histology score
1	0	0	1	1	1	28.9444	32.6531	28.8495	21.6174	3
2	0	0	0	0	0	34.0565	33.6264	28.2289	21.5218	2
3	1	1	1	1	1	28.6657	32.1701	28.6651	32.6644	4
4	1	1	0	0	0	35.2344	37.2278	33.0592	25.1468	2
5	0	0	1	1	1	29.6597	33.2125	30.3735	24.2281	4
6	0	0	0	0	0	34.2677	37.0104	35.4084	19.9944	1
7	1	1	2	2	2	29.8134	33.3022	31.7354	28.965	5
8	1	1	1	1	1	33.2351	34.7747	31.1478	21.6776	4
9	1	1	1	1	1	32.3013	32.1322	28.6298	21.5062	2
10	0	0	0	0	0	31.2229	29.5052	26.2878	44.7903	1
11	0	0	2	2	2	30.3825	32.87	29.6366	26.4665	3
12	1	0	1	1	1	32.7025	32.6108	28.2833	22.6563	2
13	0	0	1	2	1.5	29.192	30.6726	29.1207	21.5688	3
14	0	0	2	2	2	35.0735	37.6468	33.475	24.0142	4
15	0	0	0	0	0	34.8321	34.2753	35.3032	24.6252	1
16	1	1	1	1	1	30.4846	37.1093	31.594	23.3107	3
17	0	0	4	4	4	32.1028	32.461	33.0558	21.6379	2
18	0	0	5	5	5	32.7336	39	34.0215	23.0058	5
19	0	1	1	1	1	33.7671	32.3927	30.272	31.0897	4
20	1	1	1	1	1	36.1577	39.2665	36.1848	22.295	2
21	0	0	1	1	1	32.7973	35.5587	33.9021	22.0024	2
22	0	0	2	2	2	24.7799	32.4246	34.0255	24.1233	3
23	1	1	3	1	2	34.1931	38.943	35.4485	24.7016	4
24	0	0	1	1	1	30.4229	33.4229	30.0256	18.8231	3
25	0	0	3	3	3	30.6729	32.4995	30.2472	21.9275	4
26	0	0	4	4	4	25.1271	32.3829	28.5872	21.0864	4
27	0	0	3	1	2	28.8213	31.1849	29.9908	22.7879	5
28	5	5	5	5	5	30.6855	35.4804	35.069	20.3461	5
29	0	0	0	1	0.5	30.3055	36.3809	33.0554	21.6892	2
30	0	0	3	4	3.5	34.2892	39.3209	35.3902	31.1043	5
31	0	0	1	1	1	34.1147	34.0017	31.8358	20.4192	3
32	1	0	1	1	1	32.2707	32.9385	31.0139	22.5958	2
33	1	0	1	1	1	36	39	33.4143	23.8778	5
34	0	0	1	1	1	31.6844	30.8668	29.946	24.543	2
35	1	1	2	3	2.5	36	34.6829	32.6987	20.3471	3
36	1	0	1	0	0.5	31.1657	33.4154	31.3423	29.3149	2
37	0	0	2	1	1.5	33.4873	35.5576	30.6808	21.6702	3
38	0	0	1	2	1.5	33.3056	32.7199	31.9076	20.3403	4
39	1	1	1	1	1	33.5252	37.9068	35.0118	21.9987	2
40	0	0	0	0	0	34.8089	32.517	31.2285	23.1959	1
41	0	0	4	4	4	31.9999	30.9321	31.3191	21.4063	4
42	0	0	1	1	1	33.414	35.0118	33.0929	20.7795	2
